# Supplementary material for: Enhancement of Immune Response of Bioconjugate Nanovaccine by Loading of CpG through Click Chemistry
Source: J Pers Med. 2023 Mar 11;13(3):507. doi: 10.3390/jpm13030507 (PMC10052328; doi:10.3390/jpm13030507)
Supplement: Supplementary file 1 [file jpm-13-00507-s001.zip]

Archive with 1 entries (1 files):
- jpm-2263030-supplementary.pdf
